# Supplementary material for: Lactobacillus paracasei CCFM1229 and Lactobacillus rhamnosus CCFM1228 Alleviated Depression- and Anxiety-Related Symptoms of Chronic Stress-Induced Depression in Mice by Regulating Xanthine Oxidase Activity in the Brain
Source: Nutrients. 2022 Mar 18;14(6):1294. doi: 10.3390/nu14061294 (PMC8953819; doi:10.3390/nu14061294)
Supplement: Supplementary file 1 [file nutrients-14-01294-s001.zip]

Archive with 1 entries (1 files):
- nutrients-1558924-supplementary.pdf
